# Supplementary material for: Electrochemical Detection of Waterborne Bacteria Using Bi-Functional Magnetic Nanoparticle Conjugates
Source: Biosensors (Basel). 2022 Jan 12;12(1):36. doi: 10.3390/bios12010036 (PMC8774000; doi:10.3390/bios12010036)
Supplement: Supplementary file 1 [file biosensors-12-00036-s001.zip]

Archive with 1 entries (1 files):
- biosensors-1535807-supplementary.pdf
